# Supplementary material for: Reliability of a pressure pain threshold protocol: secondary analysis of a longitudinal trial with cluster randomization
Source: PeerJ. 2026 Feb 25;14:e20834. doi: 10.7717/peerj.20834 (PMC12949580; doi:10.7717/peerj.20834)
Supplement: Supplemental Information 2 — The raw and processed data related to pressure pain threshold (PPT) assessments across three time points (baseline, 3 months, 6 months) with available-cases to each time point. [file peerj-14-20834-s002.xlsx]

## Sheet: PPT
Active	Control	neck11_t0	neck12_t0	neck13_t0	neck1_t0	neck21_t0	neck22_t0	neck23_t0	neck2_t0	neck_t0	forearm11_t0	forearm12_t0	forearm13_t0	forearm1_t0	forearm21_t0	forearm22_t0	forearm23_t0	forearm2_t0	forearm_t0	leg11_t0	leg12_t0	leg13_t0	leg1_t0	leg21_t0	leg22_t0	leg23_t0	leg2_t0	leg_t0	neck11_t1	neck12_t1	neck13_t1	neck1_t1	neck21_t1	neck22_t1	neck23_t1	neck2_t1	neck_t1	forearm11_t1	forearm12_t1	forearm13_t1	forearm1_t1	forearm21_t1	forearm22_t1	forearm23_t1	forearm2_t1	forearm_t1	leg11_t1	leg12_t1	leg13_t1
1	0	1.8	1.8	1.8	1.8	1.95	2.08	2.2	2.08	1.94	3.36	2.22	2.39	2.66	1.96	1.86	2.27	2.03	2.34	1.88	2.33	2.4	2.2	1.37	2.03	2.13	1.84	2.02	2.15	2.64	3.08	2.62	1.68	2.78	2.09	2.18	2.4	2.54	2.4	3.22	2.72	1.77	1.96	1.98	1.9	2.31	3.46	3.16	3.12
1	0	2.7	2.62	3.31	2.88	2.23	3.25	2.76	2.75	2.81	2.06	2.01	2.52	2.2	2.02	1.74	1.84	1.87	2.03	3.62	3.41	3.8	3.61	3.32	2.82	3.21	3.12	3.36	2.35	2.41	2.24	2.33	1.97	1.68	1.88	1.84	2.09	1.99	1.71	1.95	1.88	2.54	2.06	2.08	2.23	2.06	4.16	3.59	3.34
1	0	2.13	2.2	2.44	2.26	2.59	2.57	2.69	2.62	2.44	3.15	3.33	3.62	3.37	2.81	3.51	3.29	3.2	3.29	4.76	4.5	4.12	4.46	3.62	3.59	4.04	3.75	4.11	2.95	2.21	2.08	2.41	2.36	1.82	1.78	1.99	2.2	2.17	1.94	2.29	2.13	1.58	2.45	2.7	2.24	2.19	3.7	3.31	3.18
1	0	2.15	2.08	1.98	2.07	1.75	2.1	2.25	2.03	2.05	3.82	3.71	3.69	3.74	2.46	2.42	2.6	2.49	3.12	4.06	4.54	4.27	4.29	4	3.83	3.96	3.93	4.11	3.64	3.2	3.69	3.51	3.2	2.62	3.66	3.16	3.34	3.25	2.75	3.28	3.09	2.9	2.62	2.78	2.77	2.93	5.26	4.98	4.8
1	0	2.53	2.1	1.95	2.19	2.89	2.64	2.28	2.6	2.4	3.81	3.53	3.02	3.45	3.04	3.04	2.76	2.95	3.2	3.29	2.86	2.91	3.02	3.6	4.28	4.42	4.1	3.56	2.57	2.36	2.56	2.5	3.18	1.55	2.26	2.33	2.41	2.13	2.71	2.76	2.53	2.16	2.6	2.23	2.33	2.43	3.68	3.2	3.65
1	0	3.35	3.52	3.92	3.6	2.81	3.36	3.86	3.34	3.47	5.16	5.1	4.61	4.96	4.13	3.4	3.35	3.63	4.29	7.86	7.32	6.89	7.36	7.35	6.71	7.16	7.07	7.22	6.72	4.77	4.29	5.26	4.21	4.62	5.51	4.78	5.02	4.02	4.5	4.87	4.46	6.77	6.8	6.51	6.69	5.58	7	6.18	6.08
1	0	7.97	5.92	6.82	6.9	5.99	5.66	6.19	5.95	6.43	7.51	7.35	7.07	7.31	6.21	6.54	6.46	6.4	6.86	9.71	9.73	9.22	9.55	9.78	10.02	9.17	9.66	9.61	4.6	4.8	5.33	4.91	3.81	3.5	3.54	3.62	4.26	4.1	4.45	5.56	4.7	3.75	5.71	4.52	4.66	4.68	7.7	7.13	7.59
1	0	4.25	3.65	4.68	4.19	2.75	2.72	3.4	2.96	3.58	3.17	3.45	3.69	3.44	4.94	5.11	4.72	4.92	4.18	6.64	5.57	6.07	6.09	5	4.82	4.35	4.72	5.41	3.07	3.27	3.66	3.33	4.81	4.5	4.6	4.64	3.99	4.28	3.79	3.65	3.91	4.42	4.34	4.72	4.49	4.2	5.38	4.58	5.6
1	0	1.27	1.94	1.43	1.55	1.53	1.49	1.39	1.47	1.51	2.89	2.62	2.4	2.64	2.83	2.63	2.31	2.59	2.61	3.15	3.22	3.2	3.19	3.34	3.12	2.97	3.14	3.17	3.15	3.69	3.22	3.35	3.45	3.64	4.23	3.77	3.56	2.66	2.93	2.61	2.73	3.45	2.32	2.85	2.87	2.8	3.75	4.04	4.3
1	0	3.62	3.28	3.64	3.51	3.05	2.96	3.23	3.08	3.3	2.86	2.72	3.01	2.86	2.87	2.65	2.56	2.69	2.78	4.46	4.16	4.26	4.29	4.55	4.64	4.07	4.42	4.36	2.69	3.16	2.98	2.94	2.05	1.71	1.6	1.79	2.37	2.95	3.62	3.8	3.46	3.7	3.66	3.68	3.68	3.57	5.17	5.9	5.29
1	0	2.19	2.18	2.12	2.16	2.1	2.27	3.16	2.51	2.34	4.52	3.72	4.07	4.1	3.32	2.98	4.01	3.44	3.77	4.5	3.92	4.09	4.17	3.9	3.96	4.23	4.03	4.1	2.27	2.61	3.29	2.72	2.94	2.68	2.02	2.55	2.64	4.15	4.03	4.94	4.37	2.98	3.45	4.4	3.61	3.99	7.96	4.73	5.58
1	0	1.32	1.18	1.27	1.26	1.03	0.89	1.21	1.04	1.15	1.48	1.46	1.32	1.42	1.64	1.42	1.77	1.61	1.52	1.67	1.71	1.88	1.75	1.91	1.72	2.05	1.89	1.82	1.45	1.87	1.36	1.56	2.44	2.42	2.11	2.32	1.94	1.74	1.56	1.77	1.69	2.24	2.07	2.35	2.22	1.96	2.8	2.57	2.23
1	0	1.07	1.77	2.24	1.69	1.15	1.23	3.04	1.81	1.75	1.45	1.93	1.97	1.78	1.41	1.81	2.41	1.88	1.83	2.23	2.04	2.78	2.35	2.59	2.74	2.29	2.54	2.45	2.38	2.52	2.65	2.52	2.17	2.36	2.52	2.35	2.43	2.07	2.21	2.18	2.15	2.68	2	2.39	2.36	2.26	2.17	2.44	2.5
1	0	2.29	1.6	2.57	2.15	2.03	3.01	2.19	2.41	2.28	2.99	2.55	2.38	2.64	1.64	2.09	1.82	1.85	2.25	5.07	5.37	6.33	5.59	2.72	2.89	2.69	2.77	4.18	2.5	2.17	2.68	2.45	2.82	3.42	3.4	3.21	2.83	3.93	3.36	2.47	3.25	3.02	2.19	1.97	2.39	2.82	7.94	8.63	7.68
1	0	1.75	2.04	1.82	1.87	1.97	1.64	1.83	1.81	1.84	2.27	2.81	2.96	2.68	2.09	2.56	2.89	2.51	2.6	3.49	3.83	3.77	3.7	2.65	3.45	3.9	3.33	3.52	2.25	1.91	1.37	1.84	2.72	2.73	2.71	2.72	2.28	2.44	1.97	2.2	2.2	2.51	2.06	2.25	2.27	2.24	4.86	2.55	4.48
1	0	1.98	2.07	1.47	1.84	2.13	2.12	2.47	2.24	2.04	2.57	2.67	2.6	2.61	2.29	2.31	2.47	2.36	2.49	3.63	3.18	3.23	3.35	3.06	3.4	3.93	3.46	3.41	NA	NA	NA	NA	NA	NA	NA	NA	NA	NA	NA	NA	NA	NA	NA	NA	NA	NA	NA	NA	NA
1	0	3.56	3.84	4.46	3.95	1.64	1.28	2.49	1.8	2.88	3.65	3.55	2.74	3.31	2.32	2.12	3.15	2.53	2.92	9.16	6.76	4.76	6.89	4.51	4.93	4.57	4.67	5.78	1.99	1.92	2.31	2.07	2.48	1.48	1.78	1.91	1.99	3.27	3.52	2.69	3.16	1.71	2.15	2.38	2.08	2.62	8.27	5.96	5.6
1	0	2.6	2.3	2.43	2.44	2.08	2.35	2.09	2.17	2.31	3.08	2.22	2.62	2.64	2.03	1.98	1.88	1.96	2.3	3.24	2.42	2.61	2.76	2.79	2.17	2.36	2.44	2.6	3.24	2.49	3.37	3.03	2.91	2.92	3.1	2.98	3.01	2.73	2.72	2.59	2.68	2.66	2.64	2.75	2.68	2.68	3.68	2.7	3.16
1	0	3.47	2.98	3.09	3.18	2.73	2.78	2.52	2.68	2.93	2.95	2.75	2.97	2.89	2.25	2.17	2.16	2.19	2.54	2.5	2.51	2.38	2.46	2.48	2.35	2.34	2.39	2.43	3.84	3.81	3.16	3.6	3.53	3.27	3.41	3.4	3.5	3.43	3.11	2.76	3.1	3.07	2.82	3.75	3.21	3.16	3.85	2.59	2.73
1	0	2.28	2.41	2.55	2.41	2.52	3.21	3.18	2.97	2.69	2.2	2.27	2.39	2.29	2.26	2.42	2.45	2.38	2.33	4.51	4.15	4.49	4.38	4.36	5.65	5.13	5.05	4.72	NA	NA	NA	NA	NA	NA	NA	NA	NA	NA	NA	NA	NA	NA	NA	NA	NA	NA	NA	NA	NA
1	0	2.13	1.4	1.63	1.72	1.19	0.81	1.08	1.03	1.37	1.1	0.97	0.93	1	1.05	1.08	1.07	1.07	1.03	1.57	1.65	1.5	1.57	2.01	1.45	1.43	1.63	1.6	2.68	2.2	2.34	2.41	2	1.37	1.15	1.51	1.96	1.35	0.98	1.21	1.18	1.53	1.43	1.15	1.37	1.28	2.42	1.41	1.97
1	0	2.35	1.94	1.96	2.08	2.15	1.85	2.53	2.18	2.13	4.57	2.51	3.4	3.49	4.98	4.63	5.1	4.9	4.2	6.79	4.97	4.43	5.4	5.62	4.16	4.19	4.66	5.03	1.83	2.77	2.31	2.3	1.36	2.06	3.08	2.17	2.24	4.2	3.65	1.87	3.24	4.77	2.76	3.56	3.7	3.47	3.39	3.03	4.07
1	0	1.46	1.74	1.53	1.58	1.41	1.86	1.57	1.61	1.6	2.36	2.08	1.77	2.07	2.28	2.57	2.48	2.44	2.26	2.66	3.31	2.44	2.8	2.05	3.2	2.86	2.7	2.75	3.75	4.58	3.6	3.98	3.76	4.04	3.89	3.9	3.94	3.82	3.61	3.73	3.72	4.13	4.1	4.46	4.23	3.98	5.81	5.37	5.29
1	0	1.43	1.72	2.27	1.81	1.55	1.66	1.86	1.69	1.75	3.13	2.83	2.2	2.72	1.61	2.1	2.41	2.04	2.38	3.91	4.66	4.33	4.3	3.89	3.76	4.39	4.01	4.16	2.13	2.6	2.89	2.54	3.22	3.06	3.96	3.41	2.98	2.57	2.66	2.37	2.53	2.18	2.65	2.64	2.49	2.51	3.27	3.6	4.07
1	0	3.29	3.04	3.02	3.12	2.6	2.76	3.25	2.87	2.99	2.78	2.89	2.87	2.85	3.58	3.7	3.35	3.54	3.2	5.23	4.42	4.74	4.8	3.98	4.14	3.8	3.97	4.39	4.03	4.01	4.08	4.04	3.01	3.11	3.23	3.12	3.58	3.73	3.96	4.5	4.06	4.37	3.94	3.64	3.98	4.02	5.92	5.8	5.63
1	0	2.27	2.59	3.96	2.94	3.12	3.15	4	3.42	3.18	2.53	2.91	3.36	2.93	3.04	3.62	3.64	3.43	3.18	5.06	5.44	4.71	5.07	4.33	4.67	4.13	4.38	4.72	2.4	2.87	2.94	2.74	2.04	2.55	2.54	2.38	2.56	3.09	2.82	2.77	2.89	2.12	3.16	2.97	2.75	2.82	5.51	5.01	4.16
1	0	1.01	1.17	1.37	1.18	1.52	1.86	2.01	1.8	1.49	2.04	2.42	2.15	2.2	2.18	2.07	2.24	2.16	2.18	4.94	5.26	4.93	5.04	2.87	2.39	2.64	2.63	3.84	6.54	6.41	6.02	6.32	2.59	4.01	3.81	3.47	4.9	2.87	2.19	2.1	2.39	2.41	1.76	2.36	2.18	2.28	4.64	3.87	4.96
1	0	1.2	1.44	1.71	1.45	1.24	1.41	1.16	1.27	1.36	1.39	1.67	1.76	1.61	1.41	2.18	2.05	1.88	1.74	2.36	2.59	2.83	2.59	2.23	2.23	1.56	2.01	2.3	2.3	2	2.21	2.17	1.69	2.17	1.79	1.88	2.03	2.66	2.2	2.64	2.5	1.12	1.04	0.87	1.01	1.75	2.99	2.5	3.09
1	0	1.94	2.08	1.66	1.89	1.43	1.2	1.3	1.31	1.6	3.51	3.77	3.13	3.47	3.38	3.08	2.56	3.01	3.24	5.74	6.09	5.98	5.94	5.32	5.09	5.08	5.16	5.55	2.21	1.77	2.15	2.04	1.93	2.11	2.1	2.05	2.05	2.35	2.38	2.1	2.28	2.24	2.46	2.3	2.33	2.31	3.77	3.38	3.57
1	0	3.07	3.18	3.97	3.41	3.17	3.84	4.26	3.76	3.58	4	3.94	4.19	4.04	5.18	5.5	5.04	5.24	4.64	5.86	5.5	6.23	5.86	5.45	5.84	5.84	5.71	5.79	4.96	5.71	5.21	5.29	6.61	4.67	4.82	5.37	5.33	3.49	2.66	2.5	2.88	3.66	3.67	4.25	3.86	3.37	6.95	6.18	6.41
1	0	3.54	3.54	3.54	3.54	3.64	3.64	3.64	3.64	3.59	3.47	3.47	3.47	3.47	4.46	4.46	4.46	4.46	3.97	6.8	6.8	6.8	6.8	5.28	5.28	5.28	5.28	6.04	4.41	5.06	5.41	4.96	4.98	4.77	4.77	4.84	4.9	5.15	5.73	5.31	5.4	4.37	4.88	4.6	4.62	5.01	6.59	8.43	8.2
1	0	2.77	2.77	2.77	2.77	2.23	2.23	2.23	2.23	2.5	2.15	2.15	2.15	2.15	2.3	2.3	2.3	2.3	2.23	4.97	4.97	4.97	4.97	3.08	3.08	3.08	3.08	4.03	3.68	4.32	4.25	4.08	4.43	4.47	3.84	4.25	4.17	4.34	4.25	3	3.86	2.84	2.86	3.03	2.91	3.39	6.7	5.72	5.72
1	0	2.55	1.63	2	2.06	1.29	1.68	1.08	1.35	1.71	2.15	2.47	2.12	2.25	2.06	1.72	2.15	1.98	2.11	3.46	4.42	4.3	4.06	3.47	2.93	3.14	3.18	3.62	1.81	2.92	2.5	2.41	2.91	2.25	2.06	2.41	2.41	3.67	3.22	3.86	3.58	4.62	3.12	3.01	3.58	3.58	8.69	5.34	6.06
1	0	1.81	1.69	2.01	1.84	1.4	1.23	1.25	1.29	1.57	1.69	1.89	2.55	2.04	2.1	1.7	2.12	1.97	2.01	3.48	4.23	4.56	4.09	4.62	2.88	3.53	3.68	3.88	2.45	2.39	2.04	2.29	2.42	3.01	2.4	2.61	2.45	2.48	2.6	2.23	2.44	2.27	2.35	2.74	2.45	2.45	5.21	5.1	4.53
1	0	4.1	3.65	3.29	3.68	3.55	4.87	5.12	4.51	4.1	3.94	3.17	3.99	3.7	3.15	3.44	3.4	3.33	3.52	6.12	5.83	6.81	6.25	5.22	4.47	4.67	4.79	5.52	3.84	4.06	4.52	4.14	4.94	5	5.14	5.03	4.58	2.45	2.94	3.71	3.03	3.27	3.81	3.93	3.67	3.35	7.18	6.89	7.19
1	0	2.85	2.75	2.56	2.72	1.93	2.09	2.08	2.03	2.38	2.44	3.43	3.01	2.96	2.45	2.53	2.5	2.49	2.73	5.28	5.68	5.37	5.44	4.06	4.35	4.89	4.43	4.94	2.12	2.2	2.44	2.25	2.75	4.9	3.19	3.61	2.93	2.18	2.38	3.26	2.61	1.75	2.68	2.27	2.23	2.42	2.88	2.75	2.14
1	0	1.11	1.06	1.23	1.13	1.06	1.08	1.19	1.11	1.12	1.08	1.61	2.14	1.61	1.37	2.37	2.12	1.95	1.78	3.66	3.96	3.8	3.81	3.2	2.9	3.2	3.1	3.45	3.91	3.5	3.52	3.64	2.38	2.54	2.77	2.56	3.1	2.23	2.61	2.29	2.38	2.88	3.17	2.93	2.99	2.69	4.08	3.58	4.14
1	0	2.1	2.11	2.01	2.07	1.62	1.51	1.77	1.63	1.85	1.97	2.2	1.83	2	1.81	2.79	2.73	2.44	2.22	4.09	4.7	3.58	4.12	3.38	3.77	3.55	3.57	3.85	NA	NA	NA	NA	NA	NA	NA	NA	NA	NA	NA	NA	NA	NA	NA	NA	NA	NA	NA	NA	NA
1	0	2.73	1.96	1.85	2.18	1.83	2.01	2.03	1.96	2.07	2.5	1.85	2	2.12	1.85	1.81	1.76	1.81	1.96	4.05	3.83	3.9	3.93	3.87	2.91	2.33	3.04	3.48	3.22	3.22	3.13	3.19	3.33	4.34	4.63	4.1	3.65	3.44	3.35	2.69	3.16	2.86	3.45	3.51	3.27	3.22	4.01	3.34	3.59
1	0	3.94	3.49	3.33	3.59	3.2	2.53	2.96	2.9	3.24	3.93	2.98	3.13	3.35	2.68	2.21	2.37	2.42	2.88	5.19	4.54	4.08	4.6	4.89	5.45	4.08	4.81	4.71	4.11	4.12	3.98	4.07	4.44	4.23	4.42	4.36	4.22	3.27	2.69	2.26	2.74	2.27	1.89	2.38	2.18	2.46	4.83	5.39	5.44
1	0	1.35	1.36	1.24	1.32	0.97	0.84	0.97	0.93	1.12	1.32	1.47	1.23	1.34	0.98	0.7	0.92	0.87	1.1	1.49	1.41	1.4	1.43	1.68	1.45	1.42	1.52	1.48	2.8	2.73	2.75	2.76	2.54	2.21	2.57	2.44	2.6	1.44	1.87	1.71	1.67	1.63	2.05	1.29	1.66	1.67	2.65	2.5	2.94
1	0	2.24	2.53	2.38	2.38	2.14	2.25	2.02	2.14	2.26	2.64	2.14	2.94	2.57	2.53	2.78	2.47	2.59	2.58	4.61	4.64	3.91	4.39	5.59	5.74	5.54	5.62	5.01	2.99	2.31	2.42	2.57	2.41	1.59	2.14	2.05	2.31	3.28	3.05	3.05	3.13	3.04	3.17	2.93	3.05	3.09	8.45	8.15	7.99
1	0	2.21	4.42	2	2.88	1.18	1.13	1.51	1.27	2.08	1.49	1.23	1.74	1.49	1.2	1.37	1.43	1.33	1.41	1.81	2.65	2.12	2.19	2.44	2.13	1.97	2.18	2.19	1.33	1.42	1.53	1.43	1.16	1.09	1.34	1.2	1.31	1.58	1.53	1.34	1.48	1.17	1.17	1.1	1.15	1.32	3.21	1.69	1.65
1	0	2.29	2.75	2.69	2.58	2.53	2.54	2.47	2.51	2.55	3.56	3.11	2.9	3.19	3.14	2.83	3	2.99	3.09	5.58	4.89	4.57	5.01	3.86	3.78	3.48	3.71	4.36	2.69	5.49	2.68	3.62	2.99	2.44	2.86	2.76	3.19	3.02	2.92	2.86	2.93	2.59	2.94	2.41	2.65	2.79	4.45	2.59	3.66
1	0	1.79	2.01	2.21	2	1.75	1.61	1.93	1.76	1.88	2.36	2.46	2.67	2.5	3	2.65	2.75	2.8	2.65	3.75	3.98	2.92	3.55	2.58	2.96	2.96	2.83	3.19	2.1	1.93	1.86	1.96	2.27	2	1.84	2.04	2	1.76	2.07	2.08	1.97	1.9	2.13	2.07	2.03	2	3.79	3.41	3.78
1	0	1.39	1.63	2.47	1.83	1.34	1.38	1.15	1.29	1.56	1.58	1.47	1.43	1.49	1.46	1.44	2.19	1.7	1.6	2.42	2.25	1.86	2.18	2.15	3.17	2.52	2.61	2.4	NA	NA	NA	NA	NA	NA	NA	NA	NA	NA	NA	NA	NA	NA	NA	NA	NA	NA	NA	NA	NA
1	0	2.49	2.74	2.37	2.53	2.09	2.31	2.27	2.22	2.38	1.77	2.31	2.82	2.3	2.18	2.09	2.12	2.13	2.22	3.13	3.25	2.49	2.96	3.2	2.71	2.69	2.87	2.91	2.42	2.41	2.3	2.38	2.57	2.54	2.12	2.41	2.39	2.02	2.27	2.12	2.14	2.45	2.21	2.39	2.35	2.24	2.78	3	3
1	0	1.33	1.75	1.72	1.6	1.83	1.9	1.88	1.87	1.74	1.77	2.21	1.76	1.91	2.22	1.99	1.8	2	1.96	2.44	2.45	2.55	2.48	2.6	2.4	2.66	2.55	2.52	2.25	2.55	1.99	2.26	2.37	2.81	2.66	2.61	2.44	2.47	2.59	2.37	2.48	2.05	2.03	2.14	2.07	2.28	3.5	3.8	3.52
1	0	1.66	1.52	1.66	1.61	1.17	0.97	0.9	1.01	1.31	0.3	0.92	0.91	0.71	1.36	1.63	1.8	1.6	1.15	2.71	2.3	2.79	2.6	2.71	2.73	2.79	2.74	2.67	2.43	2.45	3.03	2.64	2.27	1.89	2.45	2.2	2.42	1.79	1.86	1.93	1.86	1.81	1.95	1.83	1.86	1.86	3.92	4	4.01
1	0	4.22	4.11	3.29	3.87	3.31	2.81	3.6	3.24	3.56	3.21	2.81	3.05	3.02	2.47	2.78	3.3	2.85	2.94	5	3.36	3.67	4.01	7.07	4.89	5.5	5.82	4.92	2.8	3.89	3.98	3.56	2.79	2.88	2.86	2.84	3.2	3.03	2.28	2.21	2.51	2.26	1.95	1.29	1.83	2.17	5.15	4.09	4.2
1	0	2.83	3.45	3.15	3.14	3.62	3.65	3.35	3.54	3.34	2.78	3.32	3.69	3.26	2.33	2.95	3.23	2.84	3.05	4.38	4.77	4.3	4.48	4.09	3.42	2.9	3.47	3.98	5.71	3.46	3.57	4.25	3.68	3.37	3.44	3.5	3.87	2.75	2.68	3.38	2.94	2.28	3.37	3.47	3.04	2.99	3.64	3.54	3.03
1	0	1.39	1.27	1.45	1.37	2.12	2.02	1.65	1.93	1.65	1.49	1.32	1.38	1.4	1.84	1.57	1.06	1.49	1.44	2.59	1.3	1.69	1.86	2.54	1.71	1.54	1.93	1.9	1.81	1.16	1.17	1.38	0.67	1.37	1.05	1.03	1.21	1.35	1.25	1.71	1.44	1.38	1.54	1.24	1.39	1.41	1.5	1.4	1.27
1	0	2.19	2.21	2.11	2.17	2.1	2.24	1.67	2	2.09	1.82	1.89	2.34	2.02	2.16	2.45	3	2.54	2.28	4.06	3.93	3.39	3.79	4.19	4.26	3.72	4.06	3.93	3.06	2.8	2.56	2.81	2.79	3.17	2.3	2.75	2.78	3.08	2.64	2.67	2.8	2.45	2.43	2.47	2.45	2.62	4.35	4.4	4.59
1	0	2.04	1.72	1.73	1.83	1.52	1.69	1.6	1.6	1.72	1.49	1.77	2.38	1.88	2.46	1.61	2.01	2.03	1.95	3.05	3.15	3.12	3.11	2.47	2.38	2.23	2.36	2.73	2.7	2.34	2.09	2.38	2.1	2.27	2.48	2.28	2.33	2.29	2.52	2.03	2.28	2.48	2.51	2.67	2.55	2.42	4.55	3.96	3.32
1	0	2.96	2.05	2.69	2.57	1.84	1.6	2.25	1.9	2.23	2.07	2	2.21	2.09	2.06	2.12	2.11	2.1	2.1	3.93	2.81	1.33	2.69	3.43	3.22	3.31	3.32	3.01	2.33	3.16	2.97	2.82	3.56	2.86	2.51	2.98	2.9	2.28	2.03	1.71	2.01	1.98	1.88	1.58	1.81	1.91	2.59	2.65	2.64
1	0	3.1	3.24	3.58	3.31	4.16	3.77	3.47	3.8	3.55	2.99	4.56	3.39	3.65	3.48	4.07	4.19	3.91	3.78	5.55	5.23	4.94	5.24	5.12	5.2	5.38	5.23	5.24	NA	NA	NA	NA	NA	NA	NA	NA	NA	NA	NA	NA	NA	NA	NA	NA	NA	NA	NA	NA	NA
1	0	2.18	2.09	2.03	2.1	1.71	1.55	1.18	1.48	1.79	2.64	2.04	2.15	2.28	1.85	1.58	1.4	1.61	1.94	3.25	2.79	2.54	2.86	2.49	2.38	2.46	2.44	2.65	2.93	2.22	1.84	2.33	2.32	1.63	1.52	1.82	2.08	1.95	1.7	1.84	1.83	2.1	1.99	2.11	2.07	1.95	4.8	3.81	3.59
1	0	1.1	1.05	1.12	1.09	0.95	1.35	1.65	1.32	1.2	1.61	1.85	2.26	1.91	1.62	2.37	2.8	2.26	2.09	2.8	3.88	3.2	3.29	2.11	2.24	1.75	2.03	2.66	2.19	2.13	2.12	2.15	1.95	1.81	2.48	2.08	2.11	2.35	2.24	2.61	2.4	2.38	1.99	2.39	2.25	2.33	4.42	4.11	3.18
1	0	2.93	2.31	1.98	2.41	0.89	1.43	1.84	1.39	1.9	1.19	2.3	2.7	2.06	1.61	2.52	2.62	2.25	2.16	4.04	3.35	3.6	3.66	3.22	3.35	3.33	3.3	3.48	3.64	4.99	5.23	4.62	2.94	2.64	3.05	2.88	3.75	2.65	2.85	2.79	2.76	3.32	3.36	3.11	3.26	3.01	5.57	6.31	5.56
1	0	2.53	2.66	2.91	2.7	2.71	2.35	2.56	2.54	2.62	3.72	3.16	3.28	3.39	3.74	3.7	3.47	3.64	3.51	5.28	4.21	4.32	4.6	3.31	2.59	2.81	2.9	3.75	3.84	3.48	3.82	3.71	2.29	3.4	3.74	3.14	3.43	3.51	3.5	3.46	3.49	3.27	3.47	3.3	3.35	3.42	4.53	3.69	4.45
0	1	5.04	3.79	4.08	4.3	2.6	3.46	3.22	3.09	3.7	3.42	5.25	5.39	4.69	2.28	2.58	2.59	2.48	3.59	6.93	6.23	6.47	6.54	4.25	4.99	5.5	4.91	5.73	3.2	2.56	2.83	2.86	2.75	3.11	2.84	2.9	2.88	3.98	4.01	3.07	3.69	2.91	3.25	2.97	3.04	3.37	9.46	8.56	8.53
0	1	2.79	2.32	1.77	2.29	2.52	2.17	2.25	2.31	2.3	2.23	2.02	2.28	2.18	1.56	1.3	1.02	1.29	1.74	3.98	3.86	2.49	3.44	3.72	3.42	3.01	3.38	3.41	3.08	3.39	2.78	3.08	1.73	1.67	1.94	1.78	2.43	1.5	1.75	1.43	1.56	1.95	1.6	1.86	1.8	1.68	2.66	2.43	3.1
0	1	3.21	2.77	2.53	2.84	2.54	2.71	2.55	2.6	2.72	2.23	2.35	3.22	2.6	2.19	1.75	2.2	2.05	2.32	3.93	3.56	4.08	3.86	3.74	4.05	3.93	3.91	3.88	2.18	1.86	1.49	1.84	2.29	1.81	1.86	1.99	1.92	2.29	2.4	2.57	2.42	2.78	2.89	2.8	2.82	2.62	5.4	4.29	3.88
0	1	1.93	1.93	2.26	2.04	1.71	1.62	2.41	1.91	1.98	1.44	1.49	1.38	1.44	1.68	1.86	1.63	1.72	1.58	3.97	3.08	3.37	3.47	2.55	1.82	2.89	2.42	2.95	2.01	1.45	1.54	1.67	2.25	2.08	1.95	2.09	1.88	2.1	1.97	1.95	2.01	2.21	2.69	2.01	2.3	2.16	3.86	3.55	5
0	1	3.44	3.48	3.9	3.61	4	3.7	3.97	3.89	3.75	3.66	3.15	3.82	3.54	2.77	3.18	3.42	3.12	3.33	3.91	4.92	4.62	4.48	3.72	2.84	3.65	3.4	3.94	3.93	4.23	4.58	4.25	4.17	4.12	4.48	4.26	4.25	3.67	3.51	2.72	3.3	3.63	3.14	2.72	3.16	3.23	5.28	4.68	4.69
0	1	2.47	2.01	2.19	2.22	1.97	1.67	2.21	1.95	2.09	1.34	1.63	1.28	1.42	1.86	1.93	2.32	2.04	1.73	2.43	2.24	2.56	2.41	1.88	3.39	2.37	2.55	2.48	2.89	3.04	2.52	2.82	2.6	1.88	2.18	2.22	2.52	2.75	2.74	2.32	2.6	2.42	2.43	2.83	2.56	2.58	3.02	3.21	3.28
0	1	2.2	2.36	2.4	2.32	2.47	2.64	3.1	2.74	2.53	1.22	2.7	2.67	2.2	2.03	1.7	2.01	1.91	2.06	3.97	3.35	3.38	3.57	3.7	3.25	3.48	3.48	3.52	3.27	2.75	3.5	3.17	4.18	2.71	3.75	3.55	3.36	2.56	2.32	2.3	2.39	2.57	2.73	2.91	2.74	2.57	4.82	5.13	4.73
0	1	2.79	2.32	1.77	2.29	2.52	2.17	2.25	2.31	2.3	2.23	2.02	2.28	2.18	1.56	1.3	1.02	1.29	1.74	3.98	3.86	2.49	3.44	3.72	3.42	3.01	3.38	3.41	3.16	3.51	2.7	3.12	1.94	2.57	2.21	2.24	2.68	2.21	2.29	1.95	2.15	2.36	2.45	2.53	2.45	2.3	2.28	2.01	3.08
0	1	1.78	1.97	1.28	1.68	1.49	1.81	1.56	1.62	1.65	1.91	1.99	1.4	1.77	1.76	1.79	1.56	1.7	1.74	1.97	1.41	1.16	1.51	1.84	1.73	1.49	1.69	1.6	2.55	2.12	2.26	2.31	2.26	1.81	2.04	2.04	2.17	1.57	2.17	1.9	1.88	2.22	1.02	2.15	1.8	1.84	2.44	2.16	2.49
0	1	2.25	2.72	3.23	2.73	1.8	2.01	2.09	1.97	2.35	2.76	2.72	2.35	2.61	2.14	2.4	2.15	2.23	2.42	3.45	2.81	3.01	3.09	2.61	3.18	2.4	2.73	2.91	NA	NA	NA	NA	NA	NA	NA	NA	NA	NA	NA	NA	NA	NA	NA	NA	NA	NA	NA	NA	NA
0	1	1.95	1.82	1.31	1.69	1.29	1.9	1.56	1.58	1.64	2.07	2.17	1.48	1.91	1.85	1.65	1.3	1.6	1.75	2.7	2.02	1.46	2.06	2.02	1.88	1.8	1.9	1.98	1.14	1.4	0.99	1.18	1.28	1.3	1.51	1.36	1.27	1.57	1.52	1.64	1.58	1.34	1.39	1.4	1.38	1.48	1.83	1.97	2.19
0	1	1.45	1.24	0.79	1.16	1.73	2.39	1.99	2.04	1.6	1.98	2.44	2.04	2.15	2.21	2.42	2.24	2.29	2.22	4.79	3.78	3.49	4.02	3.18	3.25	2.81	3.08	3.55	2.07	2.11	1.98	2.05	2.4	2.9	3.02	2.77	2.41	3.23	2.14	2.48	2.62	2.82	2.56	1.9	2.43	2.52	4.85	4.13	4.07
0	1	1.35	2.29	2.2	1.95	2.03	1.54	1.83	1.8	1.87	1.61	1.83	1.96	1.8	1.79	1.54	2.23	1.85	1.83	3.42	1.88	3.13	2.81	3.43	2.28	3.07	2.93	2.87	2.6	2.18	2.29	2.36	2.71	2.83	2.83	2.79	2.57	1.72	2.09	1.71	1.84	2.16	2.16	1.59	1.97	1.91	3.3	2.72	3.42
0	1	1.95	1.88	1.95	1.93	1.53	1.84	1.84	1.74	1.83	1.84	1.81	2.04	1.9	1.41	1.59	1.73	1.58	1.74	2.91	2.8	2.96	2.89	3.54	2.67	3.02	3.08	2.98	1.86	1.53	1.53	1.64	2.17	1.95	2.24	2.12	1.88	2.17	1.56	1.68	1.8	2.12	1.77	1.72	1.87	1.84	3.08	1.35	1.72
0	1	1.78	1.72	2.31	1.94	1.47	1.83	1.31	1.54	1.74	1.27	1.97	2.01	1.75	3.16	3.16	3	3.11	2.43	4.42	3.54	4.29	4.08	3.46	4.14	3.87	3.82	3.95	1.97	1.34	1.46	1.59	1.49	1.26	1.44	1.4	1.49	2.04	1.56	1.65	1.75	2.2	1.88	2.09	2.06	1.9	3.67	3.4	3.89
0	1	1.75	2.1	2.04	1.96	2.29	1.96	1.91	2.05	2.01	1.5	1.61	2.02	1.71	2.75	2.34	2.21	2.43	2.07	3.94	3.47	3.77	3.73	3.67	3.36	3.89	3.64	3.68	2.39	2.68	2.54	2.54	1.61	1.62	1.82	1.68	2.11	1.91	2	2.22	2.04	2.03	2.53	2.39	2.32	2.18	5.43	5.6	4.32
0	1	2.92	2.25	1.94	2.37	2.13	1.73	1.89	1.92	2.14	2.07	1.93	1.77	1.92	1.87	1.62	1.52	1.67	1.8	2.92	3.33	3.21	3.15	3.09	3.04	3.18	3.1	3.13	3.56	3.04	2.46	3.02	3.45	2.36	2.23	2.68	2.85	2.87	2.51	2.86	2.75	2.81	2.48	2.5	2.6	2.67	5.79	5.84	5.9
0	1	1.78	1.45	1.49	1.57	1.46	1.56	1.82	1.61	1.59	2.37	2.74	2.1	2.4	1.87	2.25	1.55	1.89	2.15	4.1	2.95	4.63	3.89	3.86	3.58	3.02	3.49	3.69	2.2	2.54	2.64	2.46	2.54	2.14	1.98	2.22	2.34	2.89	2.3	2.65	2.61	2.82	2.36	2.17	2.45	2.53	4.18	4.35	4.05
0	1	3.79	2.83	2.5	3.04	2.5	3.12	3.38	3	3.02	4.05	3.84	3	3.63	2.97	3.68	2.89	3.18	3.41	3.54	3.91	4.55	4	5.13	4.5	3.94	4.52	4.26	2.55	2.18	2.37	2.37	3.3	2.32	2.29	2.64	2.5	2.94	2.97	2.42	2.78	4.35	3.38	3.26	3.66	3.22	3.52	2.82	3.53
0	1	1.43	2.26	1.46	1.72	1.83	1.96	1.93	1.91	1.81	2.07	1.78	1.93	1.93	2.38	2.12	2.02	2.17	2.05	4.83	4.09	4.5	4.47	2.49	2.89	2.58	2.65	3.56	NA	NA	NA	NA	NA	NA	NA	NA	NA	NA	NA	NA	NA	NA	NA	NA	NA	NA	NA	NA	NA
0	1	2.59	3.58	3.24	3.14	2.41	2.52	2.21	2.38	2.76	3.13	2.49	3.39	3	2.45	2.78	3.02	2.75	2.88	3.11	3.3	2.51	2.97	2.72	2.49	2.24	2.48	2.73	2.44	2.73	1.93	2.37	2.7	2.37	2.54	2.54	2.45	1.38	1.52	1.93	1.61	1.3	1.98	1.18	1.49	1.55	2.65	3.85	3.78
0	1	4.51	4.39	5.14	4.68	5.66	5.71	5.72	5.7	5.19	4.78	5.55	5.57	5.3	4.59	4.52	5.26	4.79	5.05	8.07	8.91	8.87	8.62	7.7	7.92	8.36	7.99	8.31	4.42	6.35	6.64	5.8	5.07	5.06	3.9	4.68	5.24	6.65	5.94	6.5	6.36	6.04	4.58	4.64	5.09	5.73	11.06	9.93	7.72
0	1	4.6	4.87	6.04	5.17	5.24	4.84	5.51	5.2	5.18	5.08	4.44	4.89	4.8	5.25	5.47	5.52	5.41	5.11	7.62	7.31	7.03	7.32	7.13	5.73	8.29	7.05	7.19	5.13	3.51	4.99	4.54	4.67	4.53	5.11	4.77	4.66	3.88	4.16	4.35	4.13	3.19	4.03	3.49	3.57	3.85	7.69	6.18	6.31
0	1	3.55	4.21	5	4.25	4.38	4.18	4.57	4.38	4.32	4.06	3.86	4.03	3.98	3.6	3.72	4.52	3.95	3.97	6.42	6.46	6.61	6.5	7.74	5.48	6.96	6.73	6.61	3.17	3.11	3.24	3.17	3.43	3.38	3.4	3.4	3.29	3.62	3.45	3.39	3.49	3.03	2.88	2.77	2.89	3.19	7.14	5.81	6.55
0	1	2.76	3.33	3.26	3.12	3.53	4.62	4.5	4.22	3.67	4.39	4.47	3.89	4.25	3.42	3.43	3.64	3.5	3.87	6.07	6.96	6.8	6.61	4.77	5.61	5.65	5.34	5.98	2.66	2.34	3.01	2.67	2.75	2.84	2.98	2.86	2.76	2.86	2.98	2.99	2.94	3.15	2.84	2.76	2.92	2.93	4.51	5.59	5.26
0	1	2.02	2.32	1.71	2.02	2.08	2.55	2.46	2.36	2.19	2.05	1.85	2.3	2.07	2.5	2.26	2.3	2.35	2.21	2.83	2.67	3	2.83	2.54	2.59	2.64	2.59	2.71	1.75	2.21	1.78	1.91	2.05	2.22	1.92	2.06	1.99	1.8	2.57	2.55	2.31	1.98	2.35	1.88	2.07	2.19	3.34	3.25	3.22
0	1	3.94	4.19	4.48	4.2	3.32	4.56	3.82	3.9	4.05	3.41	4.13	3.44	3.66	4.04	3.9	4.47	4.14	3.9	8.27	7.72	8.39	8.13	6.62	6.21	5.67	6.17	7.15	5.18	5.38	5.41	5.32	4.41	4.53	3.85	4.26	4.79	2.92	2.88	3.17	2.99	2.27	2.53	2.64	2.48	2.74	5.72	4.74	4.06
0	1	3.82	5.24	6.2	5.09	5.02	4.23	5.43	4.89	4.99	4.35	4.78	5.29	4.81	5.69	6.64	6.84	6.39	5.6	5.37	6.56	7.15	6.36	6.58	6.77	7.08	6.81	6.59	3.43	4.6	4.14	4.06	3.14	3.73	4.72	3.86	3.96	3.93	4	4.43	4.12	4.27	3.35	3.2	3.61	3.86	4.33	4.19	4.09
0	1	1.08	1.8	1.78	1.55	1.98	2.3	1.81	2.03	1.79	1.82	1.96	1.73	1.84	1.74	1.89	1.93	1.85	1.85	3.61	3.64	3.82	3.69	3.35	3.44	3.57	3.45	3.57	2.57	2.25	2.08	2.3	2.25	2.1	2.69	2.35	2.32	1.25	1.79	2.04	1.69	2.13	1.58	1.93	1.88	1.79	2.8	2.9	2.76
0	1	1.91	2.16	2.28	2.12	2.6	2.78	2.66	2.68	2.4	2.69	2.64	2.55	2.63	2.28	3.67	2.84	2.93	2.78	4.28	4.53	4.12	4.31	5.67	6.05	6.06	5.93	5.12	2.5	2.62	2.2	2.44	1.94	2.64	2.96	2.51	2.48	2.48	2.06	2.23	2.26	2.49	2.18	2.25	2.31	2.28	4.35	3.38	3.94
0	1	2.4	2.61	2.59	2.53	1.95	1.42	1.73	1.7	2.12	1.53	1.3	1.82	1.55	1.93	2.18	1.1	1.74	1.64	2.89	2.67	3.21	2.92	3.01	2.92	2.35	2.76	2.84	2.62	2.83	2.49	2.65	2.44	2.15	2.25	2.28	2.46	2	2.53	2.12	2.22	2.02	2.18	1.96	2.05	2.14	3.08	3.4	3.23
0	1	2.29	2.34	2.14	2.26	2.12	1.91	2.16	2.06	2.16	2.15	2.19	2.37	2.24	2.18	2.19	2.37	2.25	2.24	4.03	3.63	2.81	3.49	4.68	3.75	3.5	3.98	3.73	2.7	2.57	2.18	2.48	2.44	2.25	2.35	2.35	2.42	1.7	1.91	2.64	2.08	1.95	1.38	2.08	1.8	1.94	3.31	3.14	2.96
0	1	3.03	3.31	3	3.11	3.09	2.32	2.76	2.72	2.92	2.15	1.96	2.06	2.06	3.34	3.09	2.82	3.08	2.57	5.22	5.1	4.96	5.09	4.37	5.15	4.18	4.57	4.83	3.28	4.11	3.87	3.75	3.32	3.37	4.12	3.6	3.68	3.4	3.42	3.45	3.42	3.27	3.76	3.8	3.61	3.52	4.62	3.48	3.89
0	1	3.21	3.13	1.74	2.69	2.54	2.15	2.55	2.41	2.55	2.26	1.61	2.38	2.08	2.98	3.25	2.61	2.95	2.52	4.54	4.88	3.68	4.37	3.54	3.3	3.33	3.39	3.88	1.43	2.43	1.25	1.7	1.6	1.4	2.08	1.69	1.7	1.36	1.53	1.29	1.39	1.78	1.58	1.8	1.72	1.56	5.25	2.73	2.34
0	1	3.44	2.7	2.91	3.02	3.28	3.49	2.51	3.09	3.06	4.3	3.05	4.29	3.88	3.33	2.84	3.65	3.27	3.58	3.8	4.59	3.87	4.09	7.67	7.09	6.81	7.19	5.64	3.53	2.79	2.71	3.01	2.75	2.44	2.08	2.42	2.72	3.27	2.57	2.54	2.79	2.3	2.24	2.16	2.23	2.51	3.06	2.72	2.85
0	1	3.5	3.52	3.37	3.46	3.1	2.17	2.59	2.62	3.04	3.2	3.84	3.89	3.64	3.72	2.94	2.76	3.14	3.39	6.53	5.63	5.94	6.03	5.37	4.54	6.48	5.46	5.75	1.53	1.46	1.21	1.4	1.55	2.48	1.8	1.94	1.67	1.91	1.49	1.85	1.75	2.04	1.86	2.02	1.97	1.86	3.11	1.55	1.64
0	1	3.71	4.64	4.34	4.23	4.4	3.28	3.04	3.57	3.9	4.59	3.13	2.79	3.5	3.65	2.83	4.38	3.62	3.56	9.44	9.04	8.62	9.03	10.54	8.24	8.98	9.25	9.14	2.47	2.2	2.24	2.3	1.99	2.23	1.9	2.04	2.17	1.95	1.9	2.31	2.05	1.47	2.02	1.76	1.75	1.9	2.77	2.77	2.35
0	1	3.18	3.35	3.12	3.22	2.47	2.65	2.44	2.52	2.87	2.65	2.57	2.25	2.49	2.48	2.07	2.57	2.37	2.43	6.03	4.46	4.61	5.03	5.55	4.85	6.09	5.5	5.27	3.86	3.95	4.17	3.99	4.2	3.47	4.2	3.96	3.98	2.03	1.46	2.24	1.91	1.4	2.19	2.1	1.9	1.9	3.6	3.08	2.57
0	1	2.59	2.41	2.29	2.43	2.62	1.63	2.55	2.27	2.35	3.11	2.32	2.27	2.57	4.83	4.17	3.75	4.25	3.41	7.3	6.93	7.67	7.3	10.85	7.89	4.78	7.84	7.57	3.01	2.12	2.17	2.43	2.13	2.27	2.56	2.32	2.38	1.37	1.64	1.79	1.6	2.69	2.95	3.03	2.89	2.25	4.01	3.85	3.81
0	1	2	2.67	2.27	2.31	2.44	3.09	1.76	2.43	2.37	2.13	2.89	2.8	2.61	1.97	2.44	2.63	2.35	2.48	3.17	3.13	4.09	3.46	3	3.63	4.4	3.68	3.57	NA	NA	NA	NA	NA	NA	NA	NA	NA	NA	NA	NA	NA	NA	NA	NA	NA	NA	NA	NA	NA
0	1	5.67	5.4	5.72	5.6	4.9	4.58	4.95	4.81	5.2	7.01	6.02	6.76	6.6	5.26	5.77	8.77	6.6	6.6	10.48	10.73	11.25	10.82	7.97	7.8	7.7	7.82	9.32	NA	NA	NA	NA	NA	NA	NA	NA	NA	NA	NA	NA	NA	NA	NA	NA	NA	NA	NA	NA	NA
0	1	3.81	4.72	3.47	4	3.45	3.52	2.95	3.31	3.65	3.62	3.5	3.6	3.57	3.76	4.36	3.82	3.98	3.78	6.35	4.53	5.5	5.46	4.23	4.28	4.43	4.31	4.89	3.03	3.99	3.57	3.53	2.76	2.8	3.94	3.17	3.35	2.6	2.69	3.06	2.78	2.52	1.74	1.91	2.06	2.42	6.16	4.81	5.19
[truncated: 33 more columns]
